# Supplementary material for: Inflammatory Markers in Anorexia Nervosa: An Exploratory Study
Source: Nutrients. 2018 Oct 24;10(11):1573. doi: 10.3390/nu10111573 (PMC6266841; doi:10.3390/nu10111573)
Supplement: Supplementary file 1 [file nutrients-10-01573-s001.zip]

Archive with 2 entries (2 files):
- Table S1 and S2/Table S1.pdf
- Table S1 and S2/Table S2.pdf
